# Supplementary material for: Simultaneous Quantification of Trehalose and Trehalose 6-Phosphate by Hydrophilic Interaction Chromatography/Electrospray Accurate Mass Spectrometry with Application in Non-Targeted Metabolomics
Source: Molecules. 2023 Apr 13;28(8):3443. doi: 10.3390/molecules28083443 (PMC10145281; doi:10.3390/molecules28083443)
Supplement: Supplementary file 1 [file molecules-28-03443-s001.zip]

Archive with 1 entries (1 files):
- molecules-2314693-supplementary.pdf
